# Supplementary material for: Severity of thinness amplifies mortality risk in patients with transcatheter aortic valve implantation
Source: Interdiscip Cardiovasc Thorac Surg. 2025 Jun 20;40(6):ivaf120. doi: 10.1093/icvts/ivaf120 (PMC12202768; doi:10.1093/icvts/ivaf120)
Supplement: ivaf120_Supplementary_Data [file ivaf120_supplementary_data.zip]

Archive with 3 entries (3 files):
- Supplementary_files_for_Revision_250617.docx
- Supplementary_files.docx
- ivaf120_Supplementary_Data.zip
